# Supplementary material for: A Paper-Based Electrochemical Sensor Based on PtNP/COFTFPB−DHzDS@rGO for Sensitive Detection of Furazolidone
Source: Biosensors (Basel). 2022 Oct 21;12(10):904. doi: 10.3390/bios12100904 (PMC9599777; doi:10.3390/bios12100904)
Supplement: Supplementary file 1 [file biosensors-12-00904-s001.zip]

Archive with 1 entries (1 files):
- biosensors-1931782-supplementary.pdf
